# Supplementary material for: Development and Validation of Tumor Immunogenicity Based Gene Signature for Skin Cancer Risk Stratification
Source: Int J Mol Sci. 2021 Nov 6;22(21):12025. doi: 10.3390/ijms222112025 (PMC8584987; doi:10.3390/ijms222112025)
Supplement: Supplementary file 1 [file ijms-22-12025-s001.zip]

Archive with 1 entries (1 files):
- ijms-1433630-supplementary.pdf
